# Supplementary material for: A cation diffusion facilitator, GmCDF1, negatively regulates salt tolerance in soybean
Source: PLoS Genet. 2019 Jan 7;15(1):e1007798. doi: 10.1371/journal.pgen.1007798 (PMC6336350; doi:10.1371/journal.pgen.1007798)
Supplement: S1 Table — (XLSX) [file pgen.1007798.s011.xlsx]

## Sheet: Sheet1
S1 Table. Descriptive statistics and ANOVA of three germination-related traits under 0 mM NaCl (C) or 150 mM NaCl (S) conditions and four salt tolerance indices based on the means of the traits in the parents, 184 recombinant inbred lines (RILs) and 211 soybean accessions.
Traits	Treament	Parents			RILs						211 soybean accessions
		Kefeng No.1	Nannong1138-2		Mean±SD	Range	G	E	G×E		Mean±SD	Range	G	E	G×E
IR	C	136.66	129.1		131.51±6.04	111.6-146.58	***	***	***		137.87±5.44	122.4-154.01	***	***	***
	S	124.85	121.55		121.46±4.78	98.62-137.27					126.66±4.84	114.45-142.1
aST-IR	S/C	0.91	0.94		0.93±0.03	0.85-0.99					0.92±0.02	0.86-0.97
GI	C	48.57	43.42		44.1±13.38	16.78-73.52	***	***	***		39.55±9.24	7.85-70.7	***	***	***
	S	29.04	13.21		23.13±8.48	8.04-43.54					21.02±7	4.12-50.99
bST-GI	S/C	0.6	0.3		0.51±0.1	0.25-1.02					0.51±0.12	0.21-0.88
GP	C	70.29	61.5		63.37±15.78	28.73-91.5	***	***	***		67.28±14.58	14.58-98.33	***	***	***
	S	42.25	45		36.02±13.12	8.4-68.81					36.36±15.07	0-80.56
cST-GP	S/C	0.6	0.73		0.52±0.14	0.20-0.88					0.5±0.17	0.00-0.92
GR	C	86.31	66.06		70.39±13.24	38.35-92.96	***	***	***		76.21±11.65	33.33-98.33	***	***	***
	S	69.04	31.25		53.55±14.29	24.17-90.08					60.79±14.74	14.17-93.33
dST-GR	S/C	0.8	0.47		0.73±0.12	0.41-1.00					0.78±0.13	0.24-1.09
*** Significant at P < 0.001; ns, not significant.
IR: imbibition rate, GR: germination rate, GP: germination potential, GI: germination index, SD: standard deviation, G: genotype, E: environment, G×E: genotype × environment
ST: salt tolerance; ST-IR: ratio of the imbibition rate under salt conditions to the imbibition rate under no-salt conditions; ST-GI: ratio of the germination index under salt conditions to the germination index under no-salt conditions; ST-GP: ratio of the germination potential under salt conditions to the germination potential under no-salt conditions; and ST-GR: ratio of the germination rate u…
