# Supplementary material for: A cation diffusion facilitator, GmCDF1, negatively regulates salt tolerance in soybean
Source: PLoS Genet. 2019 Jan 7;15(1):e1007798. doi: 10.1371/journal.pgen.1007798 (PMC6336350; doi:10.1371/journal.pgen.1007798)
Supplement: S2 Table — (XLSX) [file pgen.1007798.s012.xlsx]

## Sheet: Sheet1
S2 Table. Phenotypic correlations between the four salt tolerance indices based on the means of the traits in 184 recombinant inbred lines (RILs) and 211 soybean accessions
Traits	ST-IR	ST-GI	ST-GP	ST-GR
aST-IR	1	-0.19**	-0.26**	-0.31**
bST-GI	-0.31**	1	0.59**	0.59**
cST-GP	-0.33**	0.89**	1	0.59**
dST-GR	-0.52**	0.70**	0.59**	1
** Signiﬁcant at P < 0.01
The correlation coefﬁcients of the natural population and RILs are listed at the top right and bottom left of the table, respectively.
a Salt tolerance (ST) was defined as the ratio of imbibition rate under salt conditions and imbibition rate under no-salt conditions
b Salt tolerance (ST) was defined as the ratio of germination index under salt conditions and germination index under no-salt conditions
c Salt tolerance (ST) was defined as the ratio of germination potential under salt conditions and germination potential under no-salt conditions
d Salt tolerance (ST) was defined as the ratio of germination rate under salt conditions and germination rate under no-salt conditions
