# Supplementary material for: A cation diffusion facilitator, GmCDF1, negatively regulates salt tolerance in soybean
Source: PLoS Genet. 2019 Jan 7;15(1):e1007798. doi: 10.1371/journal.pgen.1007798 (PMC6336350; doi:10.1371/journal.pgen.1007798)
Supplement: S3 Table — (XLSX) [file pgen.1007798.s013.xlsx]

## Sheet: Sheet1
S3 Table.Details of SNPs significantly associated with four salt tolerance indices of soybean (with the suggestive threshold 4.5≤–log10(P)< 5.32).
Traits	Year	SNP	Chromosome	Position	–log10(P)	R²(%)
ST-IR	E1	AX-94048021	8	8032589	4.92812	13.9173
	E1	AX-93751752	8	8055772	4.84771	13.7131
	E1	AX-94048035	8	8062435	4.77211	13.5116
	E1	AX-93751758	8	8068777	4.84771	13.7131
	E1	AX-93751760	8	8075710	4.94309	13.9549
	E1	AX-93751762	8	8081879	4.94309	13.9617
	E1	AX-93751765	8	8087610	5.16241	14.5344
	E1	AX-94048045	8	8089799	5.04	14.2129
	E1	AX-94048049	8	8101015	5.04	14.2129
	E1	AX-94048056	8	8112374	4.94309	13.9617
	E1	AX-93751782	8	8131400	4.8041	13.597
	E1	AX-94048071	8	8148738	4.767	13.502
	E1	AX-94048072	8	8157061	5.1831	14.5888
	E1	AX-93751793	8	8162127	4.88273	13.7979
	E1	AX-93751799	8	8195444	5.08092	14.3192
	E1	AX-94048089	8	8216666	4.98297	14.063
	E1	AX-94048095	8	8228424	5.13194	14.4536
	E1	AX-93751817	8	8229952	5.25493	14.7778
	E1	AX-93930665	8	8231340	5.08355	14.3272
	E3	AX-94086348	11	11288981	4.51001	8.8922
	E3	AX-93789646	11	11290853	4.70544	9.3463
	E3	AX-94152460	16	33171582	5.2055	10.5211
	E1	AX-93868447	18	1919656	4.75945	13.4826
	E1	AX-93868448	18	1920903	4.5986	13.0633
	E1	AX-94165811	18	1963410	4.87289	13.7745
ST-GI	E1	AX-93751738	8	8020851	4.70279	17.0213
	E1	AX-94048075	8	8171247	4.89906	17.4998
	E1	AX-94048076	8	8188411	5.16106	18.1436
	E1	AX-93751799	8	8195444	4.98686	17.715
	E1	AX-94048081	8	8198079	5.16106	18.1436
	E1	AX-94048086	8	8208999	5.14373	18.1009
	E1	AX-94048089	8	8216666	4.53721	16.6201
	E1	AX-94048095	8	8228424	5.10991	18.0175
	E1	AX-93751817	8	8229952	5.26686	18.4052
	E1	AX-93930665	8	8231340	4.93524	17.5884
	E1	AX-94048102	8	8241052	5.16106	18.1436
	E1	AX-93634502	8	8244331	5.16106	18.1436
	E1	AX-94048104	8	8251703	4.89906	17.4998
	E1	AX-94048105	8	8255343	4.89906	17.4998
	E1	AX-93751829	8	8259822	5.16106	18.1436
	E1	AX-93751830	8	8262788	4.6557	16.9069
	E1	AX-93751831	8	8264914	5.16106	18.1436
	E1	AX-94269323	14	2065545	4.58172	16.7277
ST-GP	E3	AX-94279570	1	9714061	4.60954	11.6764
	E3	AX-93965565	1	20005543	4.94501	12.4337
	E2	AX-93751768	8	8095794	4.99459	15.9463
	E2	AX-93751769	8	8099353	4.81208	15.487
	E1	AX-93751817	8	8229952	4.50914	19.2561
	E2	AX-93751817	8	8229952	4.55573	14.8466
	E1	AX-93751824	8	8245529	4.6945	19.7052
	E2	AX-94048110	8	8267537	4.69775	15.2007
	E2	AX-93930669	8	8276381	4.70084	15.2084
	E2	AX-93751836	8	8277581	4.64326	15.0646
	E2	AX-94048117	8	8279616	4.70084	15.2084
	E2	AX-93634506	8	8285888	4.70084	15.2084
	E2	AX-94055981	8	43594998	5.20502	16.4794
	E3	AX-93762878	9	5210383	4.5746	11.598
	E2	AX-93945068	15	4404931	4.52335	14.7662
	E3	AX-93848002	16	6155245	4.90356	12.4667
	E2	AX-93874537	18	20372435	4.67091	15.1336
	E2	AX-93874705	18	20826679	4.5867	14.9237
	E3	AX-94183050	19	242004	4.81217	12.1329
ST-GR	E1	AX-93751616	8	7741884	5.24871	23.8099
	E1	AX-93751888	8	8421388	4.80548	22.7039
	E1	AX-93752242	8	9458964	4.51017	21.9765
	E2	AX-93807682	13	2467421	4.56845	14.65
	E3	AX-93940737	13	40020985	4.50779	10.1049
	E3	AX-93818619	13	40031889	4.86185	11.1325
	E3	AX-94115465	13	40086888	4.77878	10.8902
	E3	AX-94115470	13	40099809	4.55789	10.2495
	E3	AX-93940742	13	40114029	4.70678	10.6808
	E1	AX-93837619	15	12667304	4.93576	23.0272
	E1	AX-93870124	18	6252000	4.8268	22.7567
	E1	AX-94167497	18	6279712	4.59109	22.1751
R²: percentage of phenotypic variation explained by the SNP
ST-IR: Salt tolerance (ST) was defined as the ratio of imbibition rate under salt conditions and imbibition rate under no-salt conditions;
ST-GI: Salt tolerance (ST) was defined as the ratio of germination index under salt conditions and germination index under no-salt conditions;
ST-GP: Salt tolerance (ST) was defined as the ratio of germination potential under salt conditions and germination potential under no-salt conditions.
ST-GR: Salt tolerance (ST) was defined as the ratio of germination rate under salt conditions and germination rate under no-salt conditions;
