# Supplementary material for: A cation diffusion facilitator, GmCDF1, negatively regulates salt tolerance in soybean
Source: PLoS Genet. 2019 Jan 7;15(1):e1007798. doi: 10.1371/journal.pgen.1007798 (PMC6336350; doi:10.1371/journal.pgen.1007798)
Supplement: S4 Table — (XLSX) [file pgen.1007798.s014.xlsx]

## Sheet: Sheet1
S4 Table. Gene models in the QTL for salt tolerance on chromosome 8.
Gene ID	SNPs	SNP position	Kefeng No.1	Nannong 1138-2	Location	Annotation
Glyma.08g101200	SNP1	7780496	C	T	exonic	RCAR3 interacting F-Box protein 1, RIFP1
Glyma.08g101300	SNP2	7783001	G	A	upstream	Myo-inositol oxygenase 4
Glyma.08g101500	SNP3	7801075	T	A	upstream	ATP-Binding Cassette C3; multidrug resistance-associated protein 3
	SNP4	7805605	A	C	exonic
Glyma.08g102000	SNP5	7829324	C	T	exonic	Cation efflux family protein
	SNP6	7830523	A	G	exonic
Glyma.08g102100	SNP7	7835493	G	C	exonic	3-oxoacyl-[acyl-carrier-protein] reductase 4
Glyma.08g102200	SNP8	7841728	A	C	exonic	Protein of unknown function
	SNP9	7841987	G	A	exonic
	SNP10	7843959	G	A	exonic
	SNP11	7844565	A	G	exonic
	SNP12	7845550	A	T	exonic
	SNP13	7846688	G	A	exonic
	SNP14	7846813	C	T	exonic
Glyma.08g102800	SNP15	7882269	G	A	exonic	Protein of unknown function
	SNP16	7882270	C	T	exonic
	SNP17	7882368	A	G	exonic
Glyma.08g103000	SNP18	7894577	G	A	exonic	Urease
	SNP19	7896627	G	T	exonic
Glyma.08g103200	SNP20	7918246	C	T	upstream	Glucosidase 1
	SNP21	7931573	A	C	exonic
Glyma.08g103700	SNP22	7958283	A	G	upstream	Ribosomal protein L22p/L17e family protein
Glyma.08g103800	SNP23	7965387	G	A	upstream	Exostosin family protein
	SNP24	7965415	C	T	upstream
	SNP25	7965747	C	T	upstream
	SNP26	7965766	T	C	upstream
	SNP27	7969063	G	A	exonic
Glyma.08g103900	SNP28	7973259	G	C	exonic	Caffeoyl-CoA 3-O-methyltransferase
	SNP29	7973276	C	G	exonic
	SNP30	7973286	A	G	exonic
	SNP31	7973289	C	T	exonic
	SNP32	7973345	A	G	exonic
	SNP33	7973346	C	T	exonic
	SNP34	7973769	G	T	exonic
Glyma.08g104100	SNP35	7995013	A	C	exonic	Cytochrome P450, family 78, subfamily A, polypeptide 5
Glyma.08g104400	SNP36	8017355	T	C	exonic	HCP-like superfamily protein with MYND-type zinc finger
Glyma.08g104500	SNP37	8041451	G	C	exonic	Protein of unknown function
Glyma.08g104800	SNP38	8062435	G	A	upstream	Galactose oxidase/kelch repeat superfamily protein
Glyma.08g105200	SNP39	8096014	C	A	exonic	Calmodulin-binding transcription activator protein with CG-1 and Ankyrin domains
	SNP40	8101668	C	T	exonic
	SNP41	8101680	T	C	exonic
Glyma.08g105300	SNP42	8109382	T	C	upstream	Protein of unknown function (DUF 3339)
Glyma.08g105400	SNP43	8113537	T	G	upstream	K-box region and MADS-box transcription factor family protein
Glyma.08g105800	SNP44	8171247	C	A	upstream	MAC/Perforin domain-containing protein
Glyma.08g106000	SNP45	8191127	T	C	exonic	Amidase family protein
Glyma.08g106100	SNP46	8194373	C	G	exonic	Amidase family protein
Glyma.08g106200	SNP47	8195807	A	G	exonic	Amidase family protein
Glyma.08g106300	SNP48	8197293	A	T	upstream	Ubiquitin carboxyl-terminal hydrolase family protein
Glyma.08g106400	SNP49	8200378	C	T	exonic	Phragmoplast-associated kinesin-related protein, putative
	SNP50	8202357	G	A	exonic
	SNP51	8205602	T	C	exonic
Glyma.08g106500	SNP52	8208301	T	C	upstream	Tetratricopeptide repeat (TPR)-like superfamily protein
	SNP53	8208319	T	A	upstream
Glyma.08g106800	SNP54	8221589	T	A	exonic	Ribosomal protein S19
Glyma.08g107100	SNP55	8233645	T	A	exonic	Pentatricopeptide repeat (PPR) superfamily protein
	SNP56	8236244	A	G	exonic
Glyma.08g107500	SNP57	8267782	A	C	exonic	Indole-3-acetate beta-D-glucosyltransferase
