# Supplementary material for: A cation diffusion facilitator, GmCDF1, negatively regulates salt tolerance in soybean
Source: PLoS Genet. 2019 Jan 7;15(1):e1007798. doi: 10.1371/journal.pgen.1007798 (PMC6336350; doi:10.1371/journal.pgen.1007798)
Supplement: S5 Table — (XLSX) [file pgen.1007798.s015.xlsx]

## Sheet: Sheet1
S5 Table. Single nucleotide polymorphisms (SNPs) of GmCDF1 in 31 soybean accessions.
Polymorphic site	Allelea	Location	Amino acid change
S-1679	1, 0	upstream	No
S-1469	1, 0	upstream	No
S-1311	1, 0	upstream	No
S-994	1, 0	upstream	No
S-968	1, 0	upstream	No
S-967	T, C	upstream	No
S-736	1, 0	upstream	No
S-671	1, 0	upstream	No
S-516	G, T	upstream	No
S-459	T, C	upstream	No
S-374	C, T	upstream	No
S-315	1, 0	upstream	No
S-168	T, A	upstream	No
S-130	1, 0	upstream	No
S-31	G, A	5' UTR	No
S55	0, 1	Exon	Yes
S161	0, 1	Exon	Yes
S182	G, C	Exon	Yes
S445	C, T	Exon	Yes
S605	T, C	Exon	No
S873	G, A	Exon	Yes
S995	G, T	Exon	No
S1376	G, T	Exon	No
S1644	A, G	Exon	Yes
S1669	A, G	Exon	Yes
S1680	1, 0	Exon	Yes
a:Major alleles are underlined
