# Supplementary material for: A cation diffusion facilitator, GmCDF1, negatively regulates salt tolerance in soybean
Source: PLoS Genet. 2019 Jan 7;15(1):e1007798. doi: 10.1371/journal.pgen.1007798 (PMC6336350; doi:10.1371/journal.pgen.1007798)
Supplement: S6 Table — (XLSX) [file pgen.1007798.s016.xlsx]

## Sheet: Sheet1
S6 Table. The relative expression of GmCDF1 in 31 soybean accessions and the ST-GR of 31 soybean accessions across three environments
Haplotype	Accession	Relative expression of GmCDF1	ST-GR
Hap1	NJAU_C002	5.09589	0.406281
Hap1	NJAU_C014	7.78394	0.594181
Hap1	NJAU_C045	10.4505	0.24588
Hap1	NJAU_C065	4.38325	0.399997
Hap1	NJAU_C071	3.11162	0.46707
Hap1	NJAU_C136	4.22563	0.441981
Hap1	NJAU_C172	5.97318	0.314822
Hap1	NJAU_C178	3.56524	0.64294
Hap1	NJAU_C185	3.649	0.423563
Hap1	NJAU_C204	2.24596	0.873789
Hap1	NJAU_C205	3.85973	0.493589
Hap1	NJAU_C213	3.96	0.487511
Hap2	NJAU_C021	0.706862	0.85444
Hap2	NJAU_C050	3.98202	0.72328
Hap2	NJAU_C051	1.6976	0.829747
Hap2	NJAU_C052	1.53103	0.555049
Hap2	NJAU_C076	1.44643	0.662571
Hap2	NJAU_C180	1.98825	0.892693
Hap2	NJAU_C196	1.07549	0.668009
Hap2	NJAU_C212	2.32302	0.824561
Hap3	NJAU_C070	1.00486	0.652692
Hap4	NJAU_C019	2.0223	0.767592
Hap5	NJAU_C087	1.11961	0.77086
Hap6	NJAU_C091	2.55708	0.329364
Hap7	NJAU_C123	1.11961	0.376834
Hap7	NJAU_C131	2.30298	0.456033
Hap8	NJAU_C101	0.948356	0.778211
Hap8	NJAU_C132	1.77092	0.874984
Hap9	NJAU_C068	1.78262	0.558361
Hap10	NJAU_C090	1.98756	0.771431
Hap10	NJAU_C142	3.95177	0.306676
