# Supplementary material for: A cation diffusion facilitator, GmCDF1, negatively regulates salt tolerance in soybean
Source: PLoS Genet. 2019 Jan 7;15(1):e1007798. doi: 10.1371/journal.pgen.1007798 (PMC6336350; doi:10.1371/journal.pgen.1007798)
Supplement: S7 Table — (XLSX) [file pgen.1007798.s017.xlsx]

## Sheet: Sheet1
S7 Table. Significant SNPs associated with relative expression of GmCDF1 in the 31 soybean accessions (significant association thresholds of -log10(P)>1.30 and P≤0.05).
Marker	-log10(P)	R2 (%)
S-1679	1.41	13.91
S-1469	1.41	13.91
S-1311	1.41	13.91
S-994	1.41	13.91
S-968	1.41	13.91
S-967	1.41	13.91
S-736	1.41	13.91
S-671	2.04	21.16
S-516	1.41	13.91
S-459	1.41	13.91
S-374	1.41	13.91
S-315	1.41	13.91
S-168	1.41	13.91
S-130	1.41	13.91
S605	3.95	40.78
