# Supplementary material for: A cation diffusion facilitator, GmCDF1, negatively regulates salt tolerance in soybean
Source: PLoS Genet. 2019 Jan 7;15(1):e1007798. doi: 10.1371/journal.pgen.1007798 (PMC6336350; doi:10.1371/journal.pgen.1007798)
Supplement: S8 Table — (XLSX) [file pgen.1007798.s018.xlsx]

## Sheet: Sheet1
S8 Table. Summary of 211 soybean accessions.
No.	Accessiona	Originb	Evolution Type	Soybean ecological regions in China
1	NJAU_C001	Nanjing	Improved	III
2	NJAU_C002	Nanjing	Improved	III
3	NJAU_C003	Yichang	landrace	III
4	NJAU_C004	Shanxi	landrace	-c
5	NJAU_C005	Jiangxi	landrace	III
6	NJAU_C006	Jurong	landrace	III
7	NJAU_C007	Fengxian	landrace	II
8	NJAU_C008	He'nan	landrace	II
9	NJAU_C009	He'nan	landrace	II
10	NJAU_C010	Sichuan	landrace	III
11	NJAU_C012	Hubei	landrace	III
12	NJAU_C013	Guangdong	landrace	III
13	NJAU_C014	Zhenjiang	landrace	III
14	NJAU_C015	Jiangsu	landrace	III
15	NJAU_C016	Zhejiang	landrace	III
16	NJAU_C017	He'nan	landrace	II
17	NJAU_C018	Guizhou	landrace	III
18	NJAU_C019	Zhejiang	landrace	III
19	NJAU_C020	Zhejiang	landrace	III
20	NJAU_C021	Shanxi	landrace	-
21	NJAU_C022	Fujian	landrace	III
22	NJAU_C023	Jiangsu	landrace	III
23	NJAU_C024	Shanghai	landrace	III
24	NJAU_C025	Jiangxi	landrace	III
25	NJAU_C026	Yushan	landrace	III
26	NJAU_C027	Shiquan	landrace	III
27	NJAU_C028	Fujian	landrace	III
28	NJAU_C029	Da'an	landrace	I
29	NJAU_C030	Jiangsu	landrace	III
30	NJAU_C031	Jiangxi	landrace	III
31	NJAU_C032	Guangxi	landrace	III
32	NJAU_C033	Hebei	landrace	II
33	NJAU_C034	Hubei	landrace	III
34	NJAU_C035	Neimenggu	landrace	I
35	NJAU_C036	Jiangxi	landrace	III
36	NJAU_C037	Guangxi	landrace	III
37	NJAU_C038	Sichuan	landrace	III
38	NJAU_C039	Jiangsu	landrace	III
39	NJAU_C040	Sichuan	landrace	III
40	NJAU_C041	Hubei	landrace	III
41	NJAU_C043	Hu'nan	landrace	III
42	NJAU_C044	Jiangxi	landrace	III
43	NJAU_C045	Jiangsu	Improved	III
44	NJAU_C046	Huaiyin	landrace	III
45	NJAU_C047	Yunnan	landrace	III
46	NJAU_C048	-	-	-
47	NJAU_C049	Yunnan	landrace	III
48	NJAU_C050	-	landrace	I
49	NJAU_C051	Hubei	landrace	III
50	NJAU_C052	Jiangxi	landrace	III
51	NJAU_C053	Jiangxi	landrace	III
52	NJAU_C054	Guangdong	landrace	III
53	NJAU_C055	Guangxi	landrace	III
54	NJAU_C056	-	landrace	-
55	NJAU_C057	-	landrace	-
56	NJAU_C058	Jiangsu	landrace	III
57	NJAU_C059	Ji'ning	landrace	I
58	NJAU_C060	Guizhou	landrace	III
59	NJAU_C061	Yuncheng	landrace	II
60	NJAU_C062	Heilongjiang	landrace	I
61	NJAU_C063	Lingqiu	landrace	I
62	NJAU_C064	Shanxi	landrace	III
63	NJAU_C065	Hebei	landrace	-
64	NJAU_C066	Jiangxi	landrace	III
65	NJAU_C067	Shanxi	landrace	II
66	NJAU_C068	Guangdong	landrace	III
67	NJAU_C069	Guangdong	landrace	III
68	NJAU_C070	Guangxi	landrace	III
69	NJAU_C071	Huaiyin	landrace	III
70	NJAU_C072	Yunnan	landrace	III
71	NJAU_C073	Yunhe	landrace	III
72	NJAU_C074	Feixi	landrace	III
73	NJAU_C075	Jiangxi	landrace	III
74	NJAU_C076	Sichuan	landrace	III
75	NJAU_C077	Sichuan	landrace	III
76	NJAU_C078	Jiangxi	landrace	III
77	NJAU_C079	Liaoning	landrace	I
78	NJAU_C080	Guangdong	landrace	III
79	NJAU_C081	Hu'nan	landrace	III
80	NJAU_C082	Shanghai	landrace	III
81	NJAU_C083	Hu'nan	landrace	III
82	NJAU_C084	Gaozhou	landrace	III
83	NJAU_C085	Huangbei	landrace	III
84	NJAU_C086	Jiangxi	landrace	III
85	NJAU_C087	Hun’an	landrace	III
86	NJAU_C088	Anhui	landrace	II
87	NJAU_C089	Hubei	landrace	III
88	NJAU_C090	-	landrace	-
89	NJAU_C091	Zhejiang	landrace	III
90	NJAU_C092	Jiangxi	landrace	III
91	NJAU_C093	He'nan	landrace	II
92	NJAU_C094	Brazil	landrace
93	NJAU_C095	Zhejiang	landrace	III
94	NJAU_C096	Jiangsu	landrace	II
95	NJAU_C097	-	-	-
96	NJAU_C098	Jiangsu	Improved	III
97	NJAU_C099	-	Improved	-
98	NJAU_C100	Jiangsu	Improved	-
99	NJAU_C101	Beijing	Improved	II
100	NJAU_C102	Shandong	landrace	II
101	NJAU_C103	Heilongjiang	Improved	I
102	NJAU_C104	Liaoning	Improved	I
103	NJAU_C105	Shanghai	landrace	III
104	NJAU_C106	Shanxi	Improved	-
105	NJAU_C107	Shangqiu	landrace	II
106	NJAU_C108	He'nan	landrace	II
107	NJAU_C109	He'nan	landrace	II
108	NJAU_C110	Hu'nan	landrace	III
109	NJAU_C111	Zhejiang	landrace	III
110	NJAU_C112	-	landrace	-
111	NJAU_C113	Hubei	landrace	III
112	NJAU_C114	Shandong	landrace	II
113	NJAU_C115	Liaoning	landrace	I
114	NJAU_C116	Jilin	landrace	I
115	NJAU_C117	Heilongjiang	landrace	I
116	NJAU_C118	Liaoning	landrace	I
117	NJAU_C119	Chongqing	landrace	III
118	NJAU_C120	-	landrace	-
119	NJAU_C121	Jiyuan	landrace	II
120	NJAU_C123	Juye	landrace	II
121	NJAU_C124	Guizhou	landrace	III
122	NJAU_C125	Xuchang	landrace	II
123	NJAU_C126	He'nan	landrace	II
124	NJAU_C127	He'nan	landrace	II
125	NJAU_C128	Shandong	landrace	II
126	NJAU_C129	Hubei	landrace	III
127	NJAU_C130	Shandong	Improved	II
128	NJAU_C131	Liaoning	Improved	I
129	NJAU_C132	He'nan	landrace	II
130	NJAU_C133	Anhui	landrace	II
131	NJAU_C135	-	-	-
132	NJAU_C137	Kanagawa	landrace	-
133	NJAU_C138	Hubei	Improved	III
134	NJAU_C139	Fujian	landrace	III
135	NJAU_C140	American	landrace	-
136	NJAU_C141	He'nan	landrace	II
137	NJAU_C142	Guizhou	landrace	III
138	NJAU_C143	Shandong	landrace	II
139	NJAU_C144	Nanjing	Improved	III
140	NJAU_C145	Guanyun	landrace	II
141	NJAU_C146	Jiangsu	landrace	II
142	NJAU_C147	Jiangsu	landrace	III
143	NJAU_C148	Shandong	landrace	II
144	NJAU_C149	Shandong	landrace	II
145	NJAU_C150	Guangdong	landrace	III
146	NJAU_C151	Shanxi	landrace	-
147	NJAU_C152	Taoan	landrace	I
148	NJAU_C153	Yixian	landrace	II
149	NJAU_C154	Jiangxi	landrace	III
150	NJAU_C155	Shandong	landrace	II
151	NJAU_C156	Guangxi	landrace	III
152	NJAU_C157	Jiangxi	landrace	III
153	NJAU_C158	Tong'an	landrace	III
154	NJAU_C159	Binhai	landrace	-
155	NJAU_C160	Jingde	landrace	III
156	NJAU_C161	Fushun	landrace	I
157	NJAU_C162	Guizhou	landrace	III
158	NJAU_C163	Jiangsu	landrace	III
159	NJAU_C164	Shandong	Improved	II
160	NJAU_C165	Hubei	Improved	III
161	NJAU_C166	Liaoning	Improved	I
162	NJAU_C167	Yunnan	landrace	III
163	NJAU_C168	He'nan	landrace	II
164	NJAU_C169	-	landrace	-
165	NJAU_C171	Hubei	landrace	III
166	NJAU_C172	Hunan	landrace	III
167	NJAU_C173	Hubei	Improved	III
168	NJAU_C174	Shanxi	Improved	-
169	NJAU_C175	Guizhou	landrace	III
170	NJAU_C176	Guizhou	landrace	III
171	NJAU_C177	Jiangsu	landrace	II
172	NJAU_C178	Wuchang	landrace	III
173	NJAU_C179	Jiangxi	landrace	III
174	NJAU_C180	Guangxi	landrace	III
175	NJAU_C181	Guangxi	landrace	III
176	NJAU_C182	Hebei	landrace	-
177	NJAU_C183	Sichuan	landrace	III
178	NJAU_C184	Jiangxi	landrace	III
179	NJAU_C185	Jiangsu	Improved	III
180	NJAU_C186	Guizhou	Improved	III
181	NJAU_C187	Dapu	landrace	III
182	NJAU_C188	Shandong	Improved	II
183	NJAU_C189	Jiangsu	Improved	III
184	NJAU_C190	Hubei	Improved	III
185	NJAU_C191	Taiwan	landrace	III
186	NJAU_C193	He'nan	Improved	II
187	NJAU_C194	Jiangsu	landrace	II
188	NJAU_C195	He'nan	landrace	II
189	NJAU_C196	Shanxi	Improved	-
190	NJAU_C197	Sichuan	landrace	III
191	NJAU_C198	Hubei	landrace	III
192	NJAU_C199	Hubei	landrace	III
193	NJAU_C200	-	-	-
194	NJAU_C201	American	-	-
195	NJAU_C202	Janpan	-	-
196	NJAU_C203	Anhui	landrace	-
197	NJAU_C204	Anhui	landrace	III
198	NJAU_C205	Jiangsu	landrace	III
199	NJAU_C206	Zhejiang	landrace	III
200	NJAU_C207	Illinois	-	-
201	NJAU_C208	Anhui	landrace	III
202	NJAU_C209	Jiangsu	landrace	III
203	NJAU_C211	American	-	-
204	NJAU_C212	American	-	-
205	NJAU_C213	Jiangsu	Improved
206	NJAU_C214	Shandong	landrace	II
207	NJAU_C215	American	-	-
208	NJAU_C216	American	-	-
209	NJAU_C217	-	landrace	-
210	NJAU_C218	Anhui	landrace	-
211	NJAU_C219	He'nan	Improved	II
a The thirty one accessions in GmCDF1-based association analysis are indicated in bold
b name of the places where the accessions from, including country, province, city or county names.
c The symbol “-” means information that we are not sure.
