# Supplementary material for: A cation diffusion facilitator, GmCDF1, negatively regulates salt tolerance in soybean
Source: PLoS Genet. 2019 Jan 7;15(1):e1007798. doi: 10.1371/journal.pgen.1007798 (PMC6336350; doi:10.1371/journal.pgen.1007798)
Supplement: S9 Table — (XLSX) [file pgen.1007798.s019.xlsx]

## Sheet: Sheet1
S9 Table. Primers used in this study.
Primer	Sequence 5'-3'	Note
GmCDF1-qRT-F	TATTTCCCTGAACTTTCCCTCTG	qRT-PCR
GmCDF1-qRT-R	TAGGCTTCATAATCATGTCACCC
Tublin-F	CCTCGTTCGAATTCGCTTTTTG
Tublin-R	CAACTGTCTTGTCACTTGGCAT
GmCDF1-F	GGATCTTCCAGAGATATGGCCGATAACGATCACT	gene cloning
GmCDF1-R	CTGCCGTTCGACGATTTATCCAACACATTCCACCTG
GmCDF1-OE-F	GGGGACAAGTTTGTACAAAAAAGCAGGCTCCATGGCCGATAACGATCACT	over expression vector construction
GmCDF1-OE-R	GGGGACCACTTTGTACAAGAAAGCTGGGTGTTATCCAACACATTCCACCTG
GmCDF1-RNAi-F	GGGGACAAGTTTGTACAAAAAAGCAGGCTCCGTCCTCATCGCCTCTCAGTG	RNAi vector construction
GmCDF1-RNAi-R	GGGGACCACTTTGTACAAGAAAGCTGGGTGAGGGTGTTTGGGTTTGTGGT
GmSOS1-F	TTGTGCTGCATTTCTTCGAG	for relative expression in hairy roots
GmSOS1-R	CGTGCTTCTTCTCCTTCCAC
GmNHX1-F	TATCGTATGCTGCTTCTGCCTGT
GmSNHX1-R	AATTTTGCCAATTCTGCAATGTC
GmCDF1-SF	CCTGTAATGACACCGCCTCG	resequencing
GmCDF1-SR	TGCTAGTGAAGGTTGTCCAGAGAT
